# Supplementary material for: Cell-Free Reaction System for ATP Regeneration from d-Fructose
Source: ACS Synth Biol. 2025 Mar 27;14(4):1250–63. doi: 10.1021/acssynbio.4c00877 (PMC12012885; doi:10.1021/acssynbio.4c00877)
Supplement: Supplementary file 2 — sb4c00877_si_002.xlsx [file sb4c00877_si_002.xlsx]

## Sheet: Tabelle1
	Supporting Information 4 - Primers used for construction of Bad.f6pkt libraries and individual incorporation of mutations into the Bad.f6pkt gene
	Cell-free reaction system for ATP regeneration from D-fructose
	Franziska Kraußer1, Kenny Rabe1, Christopher M Topham2, Julian Voland1t, Laura Lilienthal1, Jan-Ole Kundoch3, Daniel Ohde3, Andreas Liese3, Thomas Walther1*
	1Chair of Bioprocess Engineering, Institute of Natural Materials Technology, TU Dresden, Bergstraße 120, 01062 Dresden, Germany
	2 Molecular Forces Consulting, 24 Avenue Jacques Besse, 81500 Lavaur, France
	3 Institute of Technical Biocatalysis, Hamburg University of Technology, Denickestr. 15, 21073 Hamburg, Germany
	*Email: thomas_walther@tu-dresden.de
	t J.V. Deceased in April 2024
	Primers used to generate single mutations and mutation libraries of the Bad.f6pkt gene on a pET28a expression vector
	Mutations were introduced either by single site-directed mutagenesis (SSDM) according to the method described by Zheng et al. (1), or by multiple site-directed mutagenesis (MSDM) using the QuickChange Lightning Multi Site-Directed Mutagenesis Kit (Agilent Technologies, Santa Clara, US)
	(1) Zheng, L. An Efficient One-Step Site-Directed and Site-Saturation Mutagenesis Protocol. Nucleic Acids Research 2004, 32 (14), 1–5. https://doi.org/10.1093/nar/gnh110.
	Bad.F6Pkt mutation (library)	Method	Primer sequences (5' - 3') *			* mutation sites in lowercase letters
	H142X	SSDM	3410	GCATCCCGTCCnnkTACGCTCCGGAGACCCCG
			3411	CCGGAGCGTAmnnGGACGGGATGCCACCCGGG
	I219X	SSDM	856	CAACGGCTACAAGnnkGCCAACCCGACCATCCTGTC
			857	GTCGGGTTGGCmnnCTTGTAGCCGTTGAGGTGCAG
	Q321X	SSDM	3408	GGCGTTCCCACnnkGTGCCGCTGGCTTCCGCC
			3409	CCAGCGGCACmnnGTGGGAACGCCAGGAGCCC
	E437X	SSDM	858	CGGACCGGATnnkACCGCTTCCAACCGTCTGCAG
			859	GTTGGAAGCGGTmnnATCCGGTCCGAAGATACG
	S440X	SSDM	844	GATGAGACCGCTnnkAACCGTCTGCAGGCCGCTTAC
			845	GCAGACGGTTmnnAGCGGTCTCATCCGGTCCGAAG
	R442X	SSDM	860	CGCTTCCAACnnkCTGCAGGCCGCTTACGACGTC
			861	CGGCCTGCAGmnnGTTGGAAGCGGTCTCATC
	S541X	SSDM	848	GCTCGTCTCCnnkCACGTGTGGCGTCAGGATC
			849	GCCACACGTGmnnGGAGACGAGCAGGTTCATG
	H548X	SSDM	862	GGCGTCAGGATnnkAACGGCTTCTCCCACCAGG
			863	GAGAAGCCGTTmnnATCCTGACGCCACACGTGG
	K605X	SSDM	864	CATCGCCGGCnnkCAGCCGGCCGCCACCTGG
			865	CGGCCGGCTGmnnGCCGGCGATGATGGCGTTG
	S541N	SSDM	1131	GCTCGTCTCCaacCACGTGTGGCGTCAGGATC
			1132	GCCACACGTGgttGGAGACGAGCAGGTTCATG
	H548N	SSDM	1145	GGCGTCAGGATaacAACGGCTTCTCCCACCAGGATCCGGG
			1146	GAGAAGCCGTTgttATCCTGACGCCACACGTGGGAGGAG
	K605T	SSDM	663	CATCGCCGGCaccCAGCCGGCCGCCACCTGG
			664	CGGCCGGCTGggtGCCGGCGATGATGGCGTTG
	Q546E	SSDM	1837	CCCACGTGTGGCGTgaaGATCACAACGGCTTCTCCCACCAGG
			1838	GCCGTTGTGATCttcACGCCACACGTGGGAGGAGACGAGCAGG
	N549D	SSDM	1955	GGCGTCAGGATCACgatGGCTTCTCCCACCAGGATCCGGG
			1956	GGGAGAAGCCatcGTGATCCTGACGCCACACGTGGGAGG
	N549E	SSDM	2109	GGCGTCAGGATCACgaaGGCTTCTCCCACCAGGATCCGGG
			2110	GGGAGAAGCCttcGTGATCCTGACGCCACACGTGGGAGG
	Q546E:N549D	SSDM	1953	GGCGTgaaGATCACgatGGCTTCTCCCACCAGGATCCG
			1954	GGGAGAAGCCatcGTGATCttcACGCCACACGTGGG
	Q546D:N549D	SSDM	2226	TCTCCTCCATGAACCTGCTCGTCTCCTCCCACGTGTGGCGTgatGAT
			2227	GTGATCatcACGCCACACGTGGGAGGAGACGAGCAGGTTCATGGAGGAGA
	Q546D:N549E	SSDM	2113	CCCACGTGTGGCGTgatGATCACgaaGGCTTCTCCCACCAGG
			2114	GCCttcGTGATCatcACGCCACACGTGGGAGGAGACGAGCAGG
	Q546E:N549E	SSDM	2115	GGCGTgaaGATCACgaaGGCTTCTCCCACCAGGATCCG
			2116	GGGAGAAGCCttcGTGATCttcACGCCACACGTGGG
	N549D:H548N	SSDM	2404	GGCGTCAGGATaatgatGGCTTCTCCCACCAGGATCCGGG
			2405	GGGAGAAGCCatcattATCCTGACGCCACACGTGGGAGG
	Q546E:N549D:H548N	SSDM	2054	GGCGTgaaGATaacgatGGCTTCTCCCACCAGG
			2055	GAGAAGCCatcgttATCttcACGCCACACGTGGG
	N549X	SSDM	2228	GGCGTCAGGATCACnnkGGCTTCTCCCACCAGGATCCGGG
			2229	GGGAGAAGCCmnnGTGATCCTGACGCCACACGTGGGAGG
	N549D:H548X	SSDM	2442	GGCGTCAGGATnnkgatGGCTTCTCCCACCAGGATCCGGG
			2443	GGGAGAAGCCatcmnnATCCTGACGCCACACGTGGGAGG
	Q546E:N549D:H548X	SSDM	2056	GGCGTgaaGATnnkgatGGCTTCTCCCACCAGG
			2057	GAGAAGCCatcmnnATCttcACGCCACACGTGGG
	Q321X:H548X (focused library)	MSDM	1278	TGGGAGAAGCCGTTtttATCCTGACGCCACACGTG
			1280	TGGGAGAAGCCGTTgcaATCCTGACGCCACACGTG
			993	GGAGAAGCCGTTctcATCCTGACGCCACACG
			1279	TGGGAGAAGCCGTTgttATCCTGACGCCACACGTG
			1281	TGGGAGAAGCCGTTcagATCCTGACGCCACACGTG
			992	TGGGAGAAGCCGTTataATCCTGACGCCACACGTG
			1288	GAAGCCAGCGGCACatgGTGGGAACGCCAGG
			1295	GAAGCCAGCGGCACgcgGTGGGAACGCCAGG
			1289	GAAGCCAGCGGCACataGTGGGAACGCCAGG
			1296	GAAGCCAGCGGCACccaGTGGGAACGCCAGG
			1291	GAAGCCAGCGGCACcggGTGGGAACGCCAGG
			1290	GAAGCCAGCGGCACgttGTGGGAACGCCAGG
			1486	GAAGCCAGCGGCACgctGTGGGAACGCCAGG
			1489	GAAGCCAGCGGCACcacGTGGGAACGCCAGG
			1488	GAAGCCAGCGGCACgccGTGGGAACGCCAGG
	H548X:R442X (focused library)	MSDM	1278	TGGGAGAAGCCGTTtttATCCTGACGCCACACGTG
			993	GGAGAAGCCGTTctcATCCTGACGCCACACG
			1279	TGGGAGAAGCCGTTgttATCCTGACGCCACACGTG
			1281	TGGGAGAAGCCGTTcagATCCTGACGCCACACGTG
			992	TGGGAGAAGCCGTTataATCCTGACGCCACACGTG
			1470	TGGGAGAAGCCGTTgccATCCTGACGCCACACGTG
			1471	TGGGAGAAGCCGTTcatATCCTGACGCCACACGTG
			1472	AAGCGGCCTGCAGatgGTTGGAAGCGGTCTCATCC
			1473	AAGCGGCCTGCAGgccGTTGGAAGCGGTCTCATCC
			1474	AAGCGGCCTGCAGatcGTTGGAAGCGGTCTCATCC
			1475	AAGCGGCCTGCAGgttGTTGGAAGCGGTCTCATCC
			1476	AAGCGGCCTGCAGcagGTTGGAAGCGGTCTCATCC
			1477	AAGCGGCCTGCAGataGTTGGAAGCGGTCTCATCC
			1478	AAGCGGCCTGCAGcatGTTGGAAGCGGTCTCATCC
	H548X:S541X (focused library)	MSDM	1278	TGGGAGAAGCCGTTtttATCCTGACGCCACACGTG
			993	GGAGAAGCCGTTctcATCCTGACGCCACACG
			1279	TGGGAGAAGCCGTTgttATCCTGACGCCACACGTG
			1281	TGGGAGAAGCCGTTcagATCCTGACGCCACACGTG
			992	TGGGAGAAGCCGTTataATCCTGACGCCACACGTG
			1470	TGGGAGAAGCCGTTgccATCCTGACGCCACACGTG
			1471	TGGGAGAAGCCGTTcatATCCTGACGCCACACGTG
			1479	ACGCCACACGTGtttGGAGACGAGCAGG
			1480	ACGCCACACGTGgccGGAGACGAGCAGG
			1481	ACGCCACACGTGttcGGAGACGAGCAGG
			1482	ACGCCACACGTGgttGGAGACGAGCAGG
			1483	ACGCCACACGTGcacGGAGACGAGCAGG
			1484	ACGCCACACGTGataGGAGACGAGCAGG
			1485	ACGCCACACGTGcatGGAGACGAGCAGG
	H548X:K605X (focused library)	MSDM	1278	TGGGAGAAGCCGTTtttATCCTGACGCCACACGTG
			1280	TGGGAGAAGCCGTTgcaATCCTGACGCCACACGTG
			993	GGAGAAGCCGTTctcATCCTGACGCCACACG
			1279	TGGGAGAAGCCGTTgttATCCTGACGCCACACGTG
			1281	TGGGAGAAGCCGTTcagATCCTGACGCCACACGTG
			992	TGGGAGAAGCCGTTataATCCTGACGCCACACGTG
			1284	GCGGCCGGCTgatGGCCGGCGATGATGG
			1285	GCGGCCGGCTgttCGCCGGCGATGATGG
			1282	GCGGCCGGCTGcacGCCGGCGATGATGG
			1283	GCGGCCGGCTGcatGCCGGCGATGATGG
			985	GCGGCCGGCTGcgtGCCGGCGATGATGG
			1286	GCGGCCGGCTGctgGCCGGCGATGATGG
